# Supplementary material for: An efficient machine learning framework to identify important clinical features associated with pulmonary embolism
Source: PLoS One. 2023 Sep 28;18(9):e0292185. doi: 10.1371/journal.pone.0292185 (PMC10538737; doi:10.1371/journal.pone.0292185)
Supplement: S1 Data — (XLSX) [file pone.0292185.s001.xlsx]

## Sheet: factors
binary outcome pulmonary embolism	atrial fibrillation	history of PE in the past	age	male sex	black race	body mass index	smoking history	hx of cancer	congestive heart failure	cerebrovascular disease	coronary artery disease or peripheral vascular disease	hypertension	diabetes	hlpd	hx of DVT	use of contraceptives	fractures or general anesthesia in prior month	hemoptysis	hear rate	number of ED visits prior year	use of inhaled steroids	chronic prednisone use
0	0	0	74	1	0	27.2683	1	0	0	0	0	1	0	1	0	0	0	0	86	0	0	0
0	0	0	54	0	1	35.8745	1	1	0	0	0	1	0	1	0	0	0	0	95	0	0	0
0	0	0	56	0	1	45.3682	1	0	0	0	0	0	1	0	0	0	0	0	102	0	0	0
0	1	0	61	1	0	16.6236	1	1	1	0	1	1	0	1	0	0	0	0	137	1	1	0
0	0	0	69	0	1	29.3	1	0	1	0	0	1	0	0	1	0	0	0	85	0	1	1
0	0	0	53	0	1	31	0	0	0	1	0	1	0	1	0	0	0	0	118	0	0	0
0	0	0	69	0	1	28.2242	1	1	1	0	1	1	1	1	0	0	0	0	86	0	0	0
0	0	0	88	0	1	41.9498		1	0	0	0	1	0	1	0	0	0	0	84	1	0	0
0	1	1	50	0	1	37.9	1	1	1	0	1	1	1	1	1	0	0	0	107	0	1	1
0	1	0	79	0	1	42.0563	0	0	0	0	0	1	0	0	0	0	0	0	65	2	1	1
0	0	0	74	0	1	31.6929	1	1	0	0	1	1	1	1	0	0	0	0	98	0	1	0
0	0	0	50	1	1	24.1	1	0	0	0	0	0	0	0	0	0	0	0	85	2	1	0
0	0	0	72	1	1	28.3053	0	1	0	0	0	1	0	1	0	0	0	0	98	1	0	0
0	0	0	52	0	1	46.4565	1	1	1	0	0	1	1	1	0	0	0	0	103	4	1	1
0	0	0	54	0	0	31.8661	1	1	0	0	0	1	0	0	0	0	0	0	134	0	1	0
0	0	0	54	0	1	54.8395	1	0	0	0	1	1	1	1	0	0	0	0	94	0	1	0
0	0	0	67	0	1	26.4525	1	0	1	0	1	1	0	1	0	0	0	0	77	0	1	0
0	1	0	52	1	0	23.6749	1	0	0	0	0	0	0	0	0	0	0	0	145	1	1	0
0	0	0	50	0	1	47.1296	1	1	0	0	0	1	1	1	0	0	0	0	113	0	1	0
0	0	0	53	0	0	31.0638	0	1	0	0	0	0	1	1	0	0	0	0	101	0	0	1
0	1	0	64	0	1	27.6	1	1	1	0	1	1	1	1	0	0	0	0	87	1	1	0
0	0	0	73	0	1	34.3722	1	0	0	0	1	1	1	1	0	0	0	0	94	0	1	0
0	0	0	65	0	1	23.6183	1	1	0	0	0	1	0	1	0	0	0	0	125	0	1	1
0	0	0	47	0	0	34.863	1	1	0	0	0	0	0	0	0	0	0	0	97	0	0	0
0	0	0	66	0	0	26.0747	0	0	0	0	0	0	0	1	0	0	0	0	85	1	0	0
0	1	0	52	0	0	25.6266	0	1	0	0	0	1	0	0	0	0	0	0	92	1	1	1
0	0	0	50	0	1	35.5121	0	1	0	0	0	1	1	0	0	0	0	0	127	0	1	0
0	0	0	48	0	1	57.1586	0	1	0	0	0	1	1	0	1	0	0	0	98	0	1	0
1	1	1	70	1	0	34.4564	1	0	0	0	1	1	1	1	0	0	0	0	54	0	0	0
0	0	0	71	0	1	38.8254	0	1	0	0	0	1	1	0	0	0	0	0	75	0	1	0
0	0	0	83	1	1	23.1381	0	1	0	0	0	1	0	1	0	0	0	0	92	0	1	0
0	0	0	48	0	1	52.4	1	0	1	0	1	1	1	1	0	0	0	0	114	0	1	0
1	0	1	62	0	0	36	0	1	0	0	1	1	1	1	0	0	0	0	105	0	0	0
1	0	0	68	0	1	58.2	0	0	1	0	1	1	1	1	0	0	0	0	94	0	1	0
0	0	0	63	0	1	30.8	1	0	0	0	0	1	0	1	0	0	0	1	102	0	1	0
0	0	0	68	0	0	28.5323	1	0	0	0	0	1	0	0	0	0	0	0	88	0	0	0
0	0	0	60	0	0	35	1	0	1	0	0	1	1	1	0	0	0	0	122	0	0	0
0	0	0	64	0	1	36.1543	1	0	1	0	0	1	1	1	0	0	0	0	102	7	1	1
0	1	0	56	1	0	43.0465	0	0	1	0	1	1	1	1	0	0	0	0	118	1	0	0
0	1	0	49	0	1	34	0	1	0	0	0	0	0	0	0	0	0	0	116	0	0	0
0	0	0	49	0	1	34.6249	1	0	0	0	0	1	0	0	0	0	0	0	123	1	0	0
1	0	0	64	1	1	19.79	1	1	0	0	0	1	0	0	0	0	0	0	90	0	0	0
0	0	0	81	1	0	26.9748	1	1	0	0	1	1	0	1	0	0	0	0	122	0	0	0
0	1	0	63	0	1	23.9139	1	0	0	0	1	1	1	1	0	0	0	0	88	8	1	1
0	0	0	65	0	0	27	0	0	0	0	0	0	0	0	0	0	0	0	95	0	1	0
0	1	0	88	1	0	31.1506	1	1	1	0	1	1	0	1	0	0	0	0	64	0	1	1
0	0	0	44	1	1	32.3	1	0	0	0	0	0	0	0	0	0	0	0	128	3	0	0
1	0	1	45	0	1	34.436	0	0	0	0	0	0	0	0	0	0	0	0	147	0	0	0
0	0	0	56	1	0	29.3	0	1	0	0	0	0	0	0	0	0	0	0	106	0	0	0
0	1	0	50	0	1	65	1	0	1	0	0	1	1	0	0	0	0	0	113	0	1	0
1	1	0	61	0	1	42.666	0	1	1	0	1	1	1	1	0	0	0	0	71	0	0	1
0	0	0	57	0	0	41.9345	0	1	0	0	0	0	0	0	0	0	0	0	114	0	0	0
0	0	0	81	0	1	26	0	1	0	0	1	1	1	1	0	0	0	0	87	0	1	0
1	0	1	55	0	1	46.298	1	1	1	0	1	1	1	1	0	0	0	0	103	3	1	1
0	1	0	54	0	0	26.4506	0	1	1	0	0	1	0	0	0	0	0	0	66	0	1	1
0	0	0	47	1	1	26	0	0	0	0	0	0	0	0	0	0	0	0	95	0	0	0
0	0	0	56	0	1	29.1932	1	0	0	0	1	1	0	0	0	0	0	0	101	0	1	1
0	0	0	60	0	1	58.4913	0	1	0	0	0	1	0	0	0	0	0	0	85	0	0	0
1	0	1	48	0	1	37.1		1	0	1	1	1	1	1	0	0	0	0	83	1	1	0
0	0	0	47	0	1	48	1	1	0	0	0	1	1	1	0	0	0	0	98	0	0	0
0	0	0	57	0	1	32.4165	1	0	0	0	0	1	0	1	0	0	0	0	86	0	0	0
0	1	0	63	1	1	15.6007	1	1	1	0	1	1	0	1	0	0	0	0	74	0	1	1
0	0	0	57	0	1	43.6119	1	0	0	0	0	1	0	0	0	0	0	0	125	0	1	1
0	0	0	85	0	0	21.1438	0	1	0	1	1	1	0	1	0	0	0	0	75	0	0	0
0	0	0	70	1	1	45.2776	1	0	1	0	1	1	0	1	0	0	0	0	108	0	1	0
0	0	0	50	0	1	49.957	0	0	0	0	0	0	0	1	0	0	0	0	73	0	1	0
0	0	0	42	1	1	38.6852	1	1	0	0	0	0	0	0	0	0	0	0	88	0	1	0
0	0	0	72	1	1	19.5441	1	1	1	0	0	1	1	1	0	0	0	0	125	0	1	1
0	0	0	58	0	0	33.7862	1	1	0	0	0	1	1	0	0	0	0	0	110	5	1	1
0	0	0	74	0	1	57.3497	1	1	1	0	1	1	1	1	0	0	0	0	96	0	1	0
0	0	0	47	0	1	26	0	0	0	0	0	0	0	0	0	0	0	0	107	0	0	0
0	0	0	45	0	1	58.5	0	1	0	0	0	1	0	0	0	0	0	0	100	0	0	0
0	1	0	60	0	1	39.2	1	1	1	0	1	1	1	1	0	0	0	0	145	0	1	0
0	0	0	64	0	1	46.8238	0	1	0	0	0	1	0	0	0	0	0	0	102	0	0	1
0	0	0	65	1	1	23.4876	1	1	1	1	1	1	0	1	0	0	0	0	92	0	1	0
0	0	0	42	1	0	16.4	0	0	0	0	0	0	0	0	0	0	0	0	100	0	0	0
0	0	0	46	0	1	25	0	1	0	0	0	1	0	1	0	0	0	0	71	0	0	0
1	0	0	54	0	0	37.4944	1	0	0	0	0	1	1	0	0	0	0	0	85	1	1	1
1	0	0	40	0	1	34	1	1	0	0	0	1	0	0	0	0	0	0	80	0	1	1
0	0	0	46	0	1	29.4	1	1	0	0	0	1	0	0	0	1	0	0	105	5	1	1
1	0	1	58	0	1	56.1	0	1	0	0	0	1	1	1	0	0	0	0	102	0	1	1
1	1	1	58	0	1	41.6852	0	1	1	0	0	1	1	0	0	0	0	0	85	0	1	0
0	0	0	44	0	0	41.4985	0	1	0	0	0	0	0	0	0	0	0	0	103	0	1	0
0	0	0	59	1	1	27.4	1	1	1	0	1	1	1	1	1	0	0	0	118	12	1	1
0	0	0	45	0	1	46.7	1	1	0	0	1	1	1	1	0	0	0	0	120	4	1	1
0	0	0	60	0	1	35.8917	0	0	1	0	1	1	1	1	0	0	0	0	108	0	1	0
0	0	0	45	0	1	24	1	1	0	0	0	1	0	0	0	0	0	0	106	0	0	0
0	0	0	53	0	1	26.712	1	0	1	0	0	1	0	0	0	0	0	0	71	0	0	0
0	0	0	46	0	1	38	0	1	0	0	0	1	1	1	0	0	0	0	124	2	1	0
0	0	0	82	1	0	34.7385	1	1	1	0	1	1	0	1	0	0	0	0	73	1	1	0
0	0	0	44	0	1	27.4351	0	0	0	0	0	1	1	0	0	0	0	0	105	2	1	0
0	0	0	62	0	1	23.0282	1	0	0	0	0	1	1	1	0	0	0	0	105	0	0	0
0	0	0	44	0	1	30.3626	1	1	0	0	0	1	1	1	0	0	0	0	116	0	1	0
0	0	0	61	0	0	25	1	0	0	1	1	1	1	1	0	0	0	0	104	0	1	0
0	0	1	62	0	1	25	1	1	0	0	0	1	1	1	0	0	0	0	88	0	1	0
0	0	0	56	0	0	19.4106	1	0	0	0	1	0	0	0	0	0	0	0	77	0	0	0
1	0	1	37	0	1	40	1	0	0	0	0	1	1	1	0	0	0	0	87	0	1	1
1	0	0	67	1	1	34	1	0	0	0	0	1	0	0	0	0	0	0	96	0	0	0
0	0	0	57	0	1	37.9081	0	1	0	1	1	1	0	1	0	0	0	0	77	2	0	1
0	0	0	59	0	1	36.8752	0	0	0	0	0	1	0	0	1	0	0	0	101	0	0	0
0	0	0	55	1	1	28.8705	1	0	1	0	0	1	1	1	0	0	0	0	97	7	1	1
1	0	1	47	0	1	52	0	1	0	1	1	1	1	1	0	0	0	0	77	0	1	1
1	0	0	41	1	0	45.1393	1	0	1	0	0	1	1	0	0	0	0	0	76	0	0	0
0	0	0	58	0	1	28.2259	0	1	1	0	0	1	0	1	0	0	0	0	107	0	1	0
0	0	0	41	1	0	20.5426	1	0	0	0	1	0	0	0	0	0	0	0	107	1	0	0
1	0	0	37	1	1	25.5726	1	1	0	0	1	1	1	1	1	0	0	0	116	0	1	1
0	0	0	54	1	0	28.8705	1	1	0	0	1	1	1	1	0	0	0	0	117	0	0	0
0	0	0	59	1	1	23	1	1	0	0	0	1	1	0	0	0	0	0	102	0	0	0
0	0	0	60	0	0	29.7517	1	0	1	0	0	1	1	1	1	0	0	0	145	0	1	0
0	0	0	47	0	1	45.6925	0	0	1	0	1	1	1	1	0	0	0	0	87	0	1	1
0	0	0	62	0	0	22	0	1	0	0	0	1	1	1	0	0	0	0	97	1	1	1
0	0	0	66	1	0	23		1	0	0	0	1	1	1	0	0	0	0	56	0	0	0
0	0	0	59	0	0	34.3142	1	0	0	0	0	1	1	1	0	0	0	0	91	0	1	1
0	0	0	61	0	1	43.4576	0	0	0	0	0	1	0	0	0	0	0	0	90	0	0	0
0	1	0	56	0	0	54.1658		1	0	0	1	1	1	1	0	0	0	0	64	0	1	0
1	1	1	56	0	1	33.7596	0	1	1	0	0	1	0	1	0	0	0	0	136	2	1	1
0	0	0	37	0	0	34.6394	1	0	0	0	0	1	0	0	0	0	0	0	101	0	0	0
0	0	0	69	0	0	14.6441	1	0	0	0	1	1	0	0	0	0	0	0	104	1	1	1
0	0	0	59	0	1	34	1	0	0	0	0	1	1	1	0	0	0	0	104	1	1	0
1	0	1	57	1	0	18.2385		1	0	1	0	0	0	0	0	0	0	0	133	0	0	0
0	0	0	60	0	1	25	0	0	0	1	0	1	0	1	0	0	0	0	127	0	1	0
0	0	0	82	0	0	22.3032	0	1	0	0	0	0	0	1	0	0	0	0	84	0	0	1
1	1	1	54	0	1	55.2	1	0	1	0	0	1	1	0	0	0	0	0	104	0	0	0
0	0	0	40	1	1	37.9126	1	0	0	0	0	0	0	0	0	0	0	0	114	0	0	0
0	0	0	77	1	0	23.2916	0	1	0	0	0	0	0	1	0	0	0	0	90	0	1	0
0	0	0	55	0	0	32.7711	1	0	0	1	1	1	0	1	0	0	0	0	89	0	0	1
0	0	0	81	1	1	21.9269	1	0	0	0	1	1	1	1	0	0	0	0	72	0	1	1
0	0	0	40	1	0	34.883	0	0	0	0	0	0	0	0	0	0	0	0	101	1	1	0
0	0	0	38	0	0	26.0878	0	0	0	0	0	0	0	0	0	0	0	0	101	0	0	0
0	0	0	50	0	1	21		1	1	1	1	1	1	1	0	0	0	0	101	0	1	0
0	0	0	59	0	0	46.2045	0	0	0	0	0	1	1	0	0	0	0	0	95	0	0	0
0	0	0	54	0	1	45.1665	0	1	0	0	0	1	1	1	0	0	0	0	89	0	1	1
0	0	0	39	0	1	21.1127	1	1	1	0	1	1	0	1	1	0	0	0	83	4	1	1
0	0	0	38	1	1	39.4789	0	0	0	0	0	0	0	0	0	0	0	0	92	0	0	0
0	0	0	64	1	0	21.3666	1	1	1	0	1	1	0	1	0	0	0	0	101	0	0	0
0	0	0	41	1	1	32.9565	1	1	0	0	0	0	0	0	0	0	0	0	94	0	0	1
1	0	1	39	0	1	32.8707	1	1	1	0	1	1	1	1	0	0	0	0	76	0	1	1
0	1	0	70	1	0	24.3979	1	0	1	0	1	1	1	1	0	0	0	0	121	1	1	1
0	0	0	64	1	1	25	0	0	0	0	1	1	1	1	1	0	0	0	87	0	1	0
1	0	0	55	0	1	36.2142	0	0	0	0	0	0	0	0	0	0	0	0	68	0	0	0
0	0	0	57	0	1	24.3698	1	1	0	0	0	1	0	0	0	0	0	0	115	2	0	0
0	0	0	60	1	0	24.7	0	1	1	0	0	1	0	1	0	0	0	0	106	0	1	0
0	0	0	56	0	1	59.2	0	1	0	0	0	1	1	0	0	0	0	0	98	0	1	0
0	0	0	64	0	1	43.3481	1	0	1	0	1	1	1	1	0	0	0	0	113	0	1	0
0	0	0	40	1	1	28		1	0	0	0	0	0	0	0	0	0	0	108	0	0	0
0	0	0	55	0	1	26	0	0	0	0	0	1	1	0	0	0	0	0	106	0	0	0
0	0	0	56	0	1	44.6284	0	0	0	0	0	1	1	1	0	0	0	0	117	0	0	0
0	1	0	68	0	0	28.0643	0	0	0	0	0	1	0	1	0	0	0	0	117	0	1	0
0	0	1	54	0	0	22	0	0	0	0	0	0	1	1	0	0	0	0	127	0	1	0
0	0	0	69	1	0	23.8074	0	0	0	0	0	0	0	0	0	0	0	0	110	0	0	0
0	1	0	62	0	0	34.8349	0	1	0	0	0	1	0	0	0	0	0	0	86	0	1	0
0	1	0	82	1	1	43.1394	0	1	1	0	0	1	0	1	0	0	0	0	97	0	0	0
0	0	1	38	0	1	43.6685	0	0	0	0	0	1	1	0	1	0	0	0	127	1	1	0
0	0	0	72	0	0	18.0424	1	0	1	0	1	0	1	1	0	0	0	0	119	0	1	0
0	0	0	33	0	1	51.1512	1	0	0	0	0	1	1	1	0	0	0	0	82	1	0	0
0	0	0	37	1	1	28	1	0	0	0	0	0	0	0	0	0	0	0	97	0	0	1
0	0	0	57	0	1	26.5606	0	0	0	0	1	1	0	0	0	0	0	0	101	0	1	1
0	0	0	54	1	1	37.657	1	0	0	0	0	0	0	0	0	0	0	0	120	3	1	1
0	0	0	43	0	0	18	1	1	1	0	0	1	0	1	0	0	0	0	94	0	1	1
1	0	1	58	0	0	21.9179	1	0	1	0	1	1	0	1	0	0	0	0	93	0	0	0
0	0	0	68	0	1	49.3706	1	0	1	0	0	1	1	1	0	0	0	0	105	0	1	1
1	0	0	32	0	1	37.6757	0	1	0	0	0	1	0	1	0	0	0	0	140	1	0	0
0	0	0	34	0	1	51.4044	1	1	0	0	0	1	0	0	0	0	0	0	66	0	0	0
0	0	0	35	0	0	43.1507	1	0	0	0	0	1	0	0	0	0	0	0	111	0	0	0
0	0	0	34	0	1	19.9358	1	0	0	0	0	0	0	0	0	0	0	0	95	1	0	0
0	0	0	49	1	0	25.4743	0	0	0	0	0	0	0	0	0	0	0	0	129	1	1	1
0	0	0	35	1	1	48.6988	1	1	0	0	0	0	0	0	0	0	0	0	101	2	1	0
1	0	0	55	0	0	39.9376	1	0	1	0	0	1	1	0	0	0	0	0	110	0	0	0
0	0	0	37	1	1	20.2933	1	0	0	0	0	0	0	0	0	0	0	0	86	0	1	0
0	0	0	66	1	0	53.1621	1	0	0	0	0	0	0	1	0	0	0	0	73	1	0	0
0	1	0	71	1	0	25	1	1	1	0	1	1	1	1	1	0	0	0	94	0	1	1
1	0	0	35	0	1	31	0	1	0	0	0	0	0	0	0	0	0	0	141	0	1	1
0	0	0	29	0	1	62.8	0	0	0	0	0	0	1	0	0	0	0	0	107	0	0	0
0	0	0	56	0	0	29	0	1	0	0	0	0	0	0	0	0	0	0	96	0	0	0
0	1	0	39	0	0	43.537	1	0	0	0	0	1	1	0	0	0	0	0	90	0	0	0
0	0	0	55	0	0	31	0	1	0	0	0	1	1	1	0	0	0	0	130	0	1	0
1	0	0	43	0	0	56	1	0	0	0	0	1	0	1	1	0	0	0	109	0	1	0
0	0	0	45	0	0	38.085	1	1	0	0	0	1	1	0	0	0	0	0	103	0	1	1
1	0	1	35	0	1	26	0	1	0	0	0	0	0	0	0	0	0	0	108	0	0	0
0	1	0	73	1	1	27.9768	1	1	0	0	1	1	0	1	0	0	0	0	153	0	0	0
0	0	0	67	0	1	25	0	1	0	0	0	0	1	1	0	0	0	0	77	0	1	0
0	0	0	60	0	0	16.9	1	0	1	0	0	1	0	0	0	0	0	0	78	1	1	1
0	0	0	67	0	0	40	1	1	1	0	1	1	1	0	0	0	0	0	139	0	0	0
0	0	0	34	0	1	36.1301	0	0	0	0	0	1	1	0	0	0	0	0	100	0	0	0
0	0	0	41	1	0	26.6808	1	0	0	0	0	0	0	0	0	0	0	0	90	1	0	0
1	0	0	61	0	1	45.7332	0	0	0	0	0	1	0	0	0	0	0	0	96	0	0	0
1	0	1	51	0	1	44	0	1	1	1	1	1	1	1	0	0	0	0	67	0	1	0
0	0	0	34	0	1	59.7982	0	1	0	0	0	1	0	0	0	0	0	0	109	0	0	0
0	0	0	34	0	1	38.2774	1	1	0	0	1	1	1	1	0	0	0	0	94	0	1	1
0	0	0	54	0	0	41.0721	0	1	0	0	0	1	1	1	0	0	0	0	78	0	1	0
0	1	0	62	0	0	41.2027	0	1	1	0	1	1	1	1	0	0	0	0	83	0	1	1
0	1	1	64	0	0	26.2925	1	1	1	0	0	1	0	1	0	0	0	0	104	0	1	1
0	0	0	50	0	1	31	1	0	0	1	0	1	1	0	0	0	0	0	97	0	1	0
0	0	0	47	0	1	28.3497	0	0	0	0	0	0	1	0	0	0	0	0	117	0	0	0
0	0	0	91	0	1	30	0	1	0	0	0	1	0	0	0	0	0	0	98	0	0	0
1	0	1	74	0	1	16.1319	1	0	0	0	1	1	1	1	0	0	0	0	116	0	0	0
0	0	0	42	1	1	20.6729	0	0	0	0	0	0	0	0	0	0	0	0	121	3	1	1
0	0	0	56	0	0	19	1	0	1	0	1	1	0	1	0	0	0	0	95	0	1	0
1	0	1	52	1	0	37.0202	1	0	0	0	0	1	1	0	0	0	0	0	74	0	0	0
0	0	0	30	1	1	44.8069	1	0	0	0	1	1	0	1	0	0	0	0	90	0	0	0
0	0	0	65	0	0	25.5017	1	0	0	0	0	0	0	0	0	0	0	0	120	0	0	0
0	0	0	54	0	0	37.3787	1	0	0	0	0	0	1	1	0	0	0	0	114	0	1	0
0	0	0	50	0	0	31.0108	1	0	0	0	1	1	1	1	0	0	0	0	83	0	1	1
0	0	0	35	0	1	19.1368	1	0	0	0	0	0	0	0	0	0	0	0	124	2	1	0
0	0	0	46	0	1	26.9355	0	0	1	0	0	1	0	0	0	0	0	0	125	0	0	0
0	0	0	58	1	0	23.71	1	0	0	0	0	0	0	0	0	0	0	0	81	0	1	0
1	0	0	63	1	1	23.9389	1	1	0	0	0	0	1	0	0	0	0	0	126	0	0	0
1	0	0	59	0	0	27.0694	1	1	1	0	1	1	0	0	0	0	0	0	130	0	1	0
0	0	0	30	1	1	35.2344	1	0	0	0	0	0	0	0	1	0	0	0	104	0	0	0
0	0	0	45	0	1	44.3857	0	0	0	0	1	1	0	0	0	0	0	0	95	0	1	0
0	0	0	69	0	0	39.3947	1	0	1	0	1	1	1	1	0	0	0	0	75	0	1	1
0	0	0	61	0	0	30		1	0	0	0	1	0	1	0	0	0	0	101	0	0	0
1	0	0	67	0	0	23.4356	1	1	0	0	1	1	0	1	0	0	0	0	64	0	1	0
1	0	1	51	0	0	27.4385	1	0	0	0	0	1	0	0	0	0	0	0	88	0	0	0
0	0	0	57	0	0	30		1	0	0	0	1	0	0	0	0	0	0	101	0	0	0
0	1	1	51	1	0	38.9752	1	1	0	0	0	1	1	0	0	0	0	0	80	0	1	0
1	0	1	35	1	1	32.0781	1	0	0	0	0	1	0	0	0	0	0	0	107	3	1	0
1	0	0	47	1	0	25.8428	1	0	0	0	0	1	1	1	0	0	0	0	98	0	1	1
0	0	0	31	0	1	48.1		0	0	0	0	1	0	0	0	0	0	0	111	0	0	0
0	0	0	46	0	1	46.6396	1	0	0	0	0	1	1	1	0	0	0	0	84	0	1	1
1	0	1	43	0	0	28.0855	1	0	0	0	0	0	0	0	1	0	0	0	150	0	0	0
0	0	0	27	1	1	25.1539	1	1	0	0	0	0	0	0	0	0	0	0	101	0	1	0
1	0	1	63	0	0	45.6376	0	1	0	0	0	1	1	1	0	0	0	0	111	0	0	0
0	0	0	30	0	1	24.1852	1	0	0	0	0	0	0	0	0	0	0	0	120	0	0	0
0	0	0	57	0	0	35.8662	1	1	0	0	1	1	0	1	0	0	0	0	100	0	1	0
1	0	1	60	0	0	26.2431	0	1	0	0	0	0	0	1	0	0	0	0	90	0	0	0
0	0	0	51	0	0	24.2104	1	0	0	0	0	1	1	0	0	0	0	0	111	0	0	0
0	1	0	63	0	1	32.9139	0	1	1	0	1	1	1	1	1	0	0	0	101	6	1	1
0	0	0	57	0	0	31	0	0	0	0	0	0	0	0	0	0	0	0	117	0	0	0
0	0	0	49	1	1	22.1757	1	0	0	0	0	1	1	0	0	0	0	0	90	0	0	0
0	0	0	43	0	1	53.0278	0	0	0	1	1	1	1	1	0	0	0	0	120	0	1	0
0	0	0	63	0	0	54.0279	1	1	0	0	0	1	1	1	0	0	0	0	99	0	0	0
1	0	0	30	0	1	46.9422	1	0	0	0	0	1	1	0	0	0	0	0	113	6	1	1
0	0	0	36	0	0	32	1	0	0	0	0	1	0	0	0	0	0	0	106	0	0	0
0	1	0	30	1	1	59	1	0	0	0	0	1	1	1	0	0	0	0	110	0	1	0
1	0	1	29	0	0	22.0612	1	1	0	0	0	1	1	0	0	0	0	0	90	0	1	1
1	0	1	25	1	1	20.6903	0	0	0	0	0	0	0	0	0	0	0	0	106	0	1	1
1	0	0	24	0	1	43.7651	0	1	0	0	0	1	1	1	0	0	0	0	121	0	1	0
0	0	0	27	1	0	33.7186	1	0	0	0	0	0	0	0	0	0	0	0	132	1	0	0
0	0	0	46	0	0	24.7997		0	0	0	0	1	0	0	0	0	0	0	127	0	0	0
0	0	0	24	0	1	29.2812	0	0	0	0	0	0	0	0	0	0	0	0	140	0	0	0
0	0	0	28	0	1	25	1	0	0	0	0	0	0	0	0	0	0	0	130	0	0	0
0	0	0	73	0	0	25.8322	0	0	0	0	1	1	0	1	0	0	0	0	97	0	0	0
0	0	0	54	0	0	48.5085	1	1	0	0	0	1	1	1	0	0	0	0	95	1	1	0
0	0	0	47	0	1	27.1803	0	1	0	0	0	1	0	0	0	0	0	0	92	0	0	0
0	0	0	50	0	1	27	0	1	0	0	0	1	0	0	0	0	0	0	72	0	0	0
0	0	0	37	0	0	26.3651	0	0	0	0	0	0	0	1	0	0	0	0	118	1	0	0
0	0	0	27	1	1	15	1	0	0	0	0	0	0	0	0	0	0	0	75	0	0	0
0	0	0	45	0	1	29	0	0	0	0	0	1	0	0	0	0	0	0	99	0	0	0
0	0	0	38	0	1	46.5	0	0	0	0	0	1	0	0	0	0	0	0	109	0	0	0
1	0	0	55	0	1	26.716	1	1	0	0	0	1	0	1	0	0	0	0	136	0	1	1
0	0	0	61	0	0	40.5457	1	1	0	0	0	1	0	1	0	0	0	0	71	0	0	0
0	0	0	52	0	0	29.1802	0	0	0	0	0	0	0	0	0	0	0	0	86	1	0	0
0	0	0	59	0	0	34.3294	0	1	1	1	1	1	0	1	0	0	0	0	140	0	1	0
0	0	0	72	0	0	33.1276	0	0	0	0	0	1	1	1	0	0	0	0	89	0	0	0
0	0	0	29	0	1	28		0	0	0	0	0	0	0	0	0	0	1	89	0	0	0
0	0	0	28	1	1	23.2916	1	0	0	0	0	0	0	0	0	0	0	0	128	0	1	1
1	0	0	34	0	0	31.2579	1	0	0	0	0	1	0	0	0	1	0	0	121	1	1	1
0	0	0	76	0	1	34.7981	1	1	0	0	0	1	0	1	0	0	0	0	92	0	1	0
0	1	0	66	0	0	25	0	1	0	0	1	1	0	1	0	0	0	0	82	0	1	0
0	0	0	24	1	1	18.2584	1	0	0	0	0	0	0	0	0	0	0	0	121	0	0	0
0	0	0	52	1	1	26	1	1	0	0	0	1	1	0	0	0	0	0	104	0	1	0
0	1	0	52	0	0	25.0832	1	0	1	0	1	1	0	0	0	0	0	0	101	0	1	0
1	0	1	56	0	0	28.3497	0	1	0	0	0	1	1	0	0	0	0	0	117	0	0	0
1	0	0	60	0	0	35.3455	0	1	0	0	0	1	1	0	0	0	0	0	102	0	0	0
1	1	1	55	0	1	43.0357	0	0	1	0	0	1	0	1	1	0	0	0	92	0	1	1
0	0	0	34	0	0	29.2	1	1	0	0	0	1	0	0	0	0	0	0	93	0	0	0
0	0	0	27	1	0	40.0151	0	0	0	0	0	0	0	0	0	0	0	0	78	0	0	0
0	0	0	26	0	1	33.4944	1	0	0	0	0	0	0	0	0	0	0	0	114	0	1	1
0	0	0	25	0	1	24	0	0	0	0	0	1	1	0	0	0	0	0	115	0	0	0
0	0	1	42	1	0	30.2	0	0	0	0	0	1	0	0	0	0	0	0	87	1	1	0
0	0	0	56	1	1	39.3161	1	0	1	0	1	1	1	1	0	0	0	0	112	4	1	1
0	1	0	47	0	0	36.1367	1	0	0	0	0	0	0	0	0	0	0	0	107	0	1	0
0	0	0	72	1	0	26.3704	1	1	0	0	1	0	0	1	0	0	1	0	91	0	0	0
0	1	0	26	0	0	31.749	0	0	0	0	0	0	0	0	0	0	0	0	111	0	0	0
0	0	0	78	1	0	30.4196	1	0	1	0	0	1	1	1	0	0	0	0	73	0	1	1
0	0	0	62	0	0	23.2224	1	1	0	0	0	0	0	0	0	0	0	0	120	0	0	0
1	0	0	72	1	1	35		1	0	0	1	1	0	0	0	0	0	0	99	1	1	0
0	0	0	23	0	1	25.1907	0	0	0	0	0	0	0	0	0	1	0	0	100	0	0	1
0	0	0	25	0	1	41.4553	1	0	0	0	0	0	0	0	0	1	0	0	102	0	0	0
0	1	0	66	1	0	25.7685	1	1	0	0	1	1	0	1	0	0	0	0	73	0	0	0
0	0	0	48	0	0	45.7332	1	0	1	0	1	1	1	1	0	0	0	0	108	0	1	0
0	0	0	53	0	0	23.4906	1	1	0	0	0	1	0	0	0	0	0	0	106	0	1	0
0	0	1	62	0	0	25	0	1	0	0	1	1	0	1	0	0	0	0	113	0	1	0
1	0	0	60	0	0	27.6478	0	1	0	0	0	1	0	1	0	0	0	0	102	0	0	0
0	0	0	42	0	1	41.2469	0	1	1	0	1	1	0	0	0	0	0	0	114	0	0	0
0	0	0	45	0	1	43.1337	1	0	0	0	0	1	0	0	0	0	0	0	101	2	1	0
0	0	0	63	0	0	33.4795	0	1	0	0	0	1	0	1	0	0	0	0	106	7	1	0
0	0	0	63	0	1	31	0	1	0	0	0	1	0	0	1	0	0	0	78	0	1	0
0	0	0	60	0	1	29	1	1	0	0	0	1	1	0	0	0	0	0	108	1	1	0
0	0	0	30	0	1	32.9222	1	1	0	0	0	1	0	0	0	0	0	0	104	0	0	0
1	0	0	67	0	0	43.3473	1	0	1	0	1	1	1	1	0	0	0	0	105	0	1	1
0	0	0	37	1	0	25	1	0	0	0	0	0	0	0	0	0	0	0	88	0	0	0
1	0	0	20	1	1	40.8993	1	0	0	0	0	1	0	0	0	0	0	0	121	0	1	0
1	0	0	50	0	1	49.3	0	0	0	0	0	1	1	0	0	0	0	0	80	0	0	0
1	0	0	69	1	0	36.8855	0	1	0	0	1	1	0	1	0	0	0	0	125	0	0	0
1	0	1	43	0	1	48.9	0	1	1	0	0	1	1	1	0	0	0	0	96	0	1	1
0	0	0	65	0	0	41.3184	1	0	1	0	1	1	1	1	0	0	0	0	93	2	1	1
0	0	0	75	0	0	29	1	1	0	0	0	1	1	1	0	0	0	0	78	0	0	0
0	0	0	33	1	0	42.2776	1	0	0	0	0	0	0	0	0	0	0	0	78	1	1	0
1	0	1	41	0	1	33.8913	0	0	0	0	0	0	0	0	0	0	0	0	113	1	0	0
0	0	0	24	1	1	31	0	0	0	0	0	0	0	0	0	0	0	0	71	1	0	0
0	0	0	55	0	0	30	0	0	1	0	0	1	0	1	0	0	0	0	93	0	1	0
0	0	1	51	0	0	38.8706	1	0	0	0	0	1	0	0	0	0	0	0	101	0	1	0
0	0	0	61	1	1	27.1701		1	1	1	1	1	0	1	0	0	0	0	88	0	1	1
0	0	0	22	1	1	26.6487	1	0	0	0	0	0	0	0	0	0	0	0	105	0	0	0
0	0	0	61	1	0	45.2879	1	0	1	1	1	1	1	1	0	0	0	0	68	0	1	1
1	0	1	47	0	0	44.2852	1	0	0	0	0	0	0	0	0	0	0	0	98	0	0	0
0	0	0	28	1	1	24.5062	1	0	0	0	0	0	0	0	0	0	0	0	98	3	1	1
0	0	0	59	0	0	29.1933	1	1	1	0	1	1	0	1	0	0	0	0	96	0	1	1
0	0	0	22	1	1	21.7737	0	0	0	0	0	0	0	0	0	0	0	0	115	0	1	0
0	0	0	43	0	0	47.178	1	0	0	0	0	0	0	0	0	0	0	0	95	0	1	0
1	1	1	80	0	0	24.3698	0	1	1	1	1	1	0	1	0	0	0	0	86	0	1	0
0	0	0	29	0	1	40.0654		0	0	0	0	1	0	0	0	0	0	0	146	0	0	0
0	0	0	61	0	0	32	1	0	0	0	0	1	0	0	0	0	0	0	101	0	1	1
0	0	0	47	0	0	32		1	0	0	0	0	0	1	0	0	0	1	101	0	0	0
0	0	0	29	0	0	27.277	1	0	0	0	0	0	0	0	0	1	0	0	120	0	1	0
0	0	0	45	0	0	30.6894	0	0	0	0	0	0	0	0	0	0	0	0	115	0	0	0
0	0	0	25	0	1	28	0	0	0	0	0	0	0	0	0	0	0	0	135	9	1	1
0	1	0	76	0	1	17.4261	1	1	1	0	1	1	1	1	0	0	0	0	122	0	1	0
0	0	0	34	0	0	32.7646	0	0	0	0	0	0	0	0	0	0	0	0	95	0	1	0
0	0	0	35	1	0	38.7406	1	0	0	0	0	1	0	0	0	0	0	0	114	0	1	0
0	0	0	37	0	0	32	1	0	0	0	0	0	0	0	0	0	0	0	114	0	1	0
0	0	0	76	0	1	19.9181	0	1	1	0	1	1	0	1	0	0	0	0	95	0	1	0
0	0	0	62	1	0	26.5691	1	1	0	0	0	1	1	0	0	0	0	0	79	0	0	0
0	0	0	48	0	1	46.8	0	1	1	0	0	1	1	0	0	0	0	0	106	6	1	1
1	0	1	42	1	1	60	1	0	0	0	1	1	1	1	1	0	0	0	88	0	1	1
0	0	0	23	0	1	47.2032	1	1	0	0	0	1	0	1	0	0	0	0	103	6	0	0
0	0	0	26	1	1	18.3662	1	0	0	0	0	0	0	0	0	0	0	0	70	0	0	0
0	0	0	71	0	0	41.661	1	0	1	0	0	1	0	1	0	0	0	0	73	0	1	1
0	0	0	69	0	0	19	1	0	0	0	1	0	0	0	0	0	0	0	112	0	1	0
1	1	1	88	0	0	25.0594	0	0	0	0	0	1	0	0	1	0	0	0	76	0	1	0
0	1	0	66	0	0	32.9601	0	0	0	0	0	1	0	0	0	0	0	0	130	1	0	0
0	0	0	37	0	0	44.2852	1	0	0	0	0	0	0	0	0	0	0	0	99	0	0	0
0	0	0	46	0	0	34.5737		1	0	0	0	0	0	0	0	0	0	0	84	0	0	0
0	0	0	48	0	1	35.4446	1	1	0	0	0	1	1	1	0	0	0	0	123	0	0	0
1	0	0	42	0	1	30.6121	1	0	0	0	0	1	1	1	0	0	0	0	108	3	1	1
0	0	0	77	0	1	31.1182		0	1	0	1	1	1	1	0	0	0	0	96	0	1	0
0	0	0	46	0	1	52.4976		0	1	0	0	1	1	0	0	0	0	0	109	0	0	0
0	0	0	47	1	1	26.9693	1	0	0	0	0	1	1	0	0	0	0	0	93	0	1	0
0	0	0	43	0	0	28.486	1	0	0	0	1	1	0	1	0	0	0	0	78	0	0	0
1	0	1	19	0	0	43.2552	0	0	0	0	0	0	0	0	0	0	0	0	118	0	0	0
1	0	1	76	0	0	25.3107	1	0	0	0	0	1	0	1	0	0	0	0	91	0	0	0
1	0	1	37	0	1	40.3192	0	1	0	0	0	1	1	0	1	0	0	0	100	0	1	1
0	1	0	86	1	0	28.1352	1	1	1	1	1	1	1	1	0	0	0	0	69	0	0	0
0	0	0	20	0	1	24.4028	0	0	0	0	0	0	0	0	0	0	0	0	116	1	1	1
0	0	0	42	0	1	41.9647	1	0	0	0	1	1	0	1	1	0	0	0	125	0	0	0
0	0	0	68	0	0	28.342	1	0	0	0	1	1	1	1	0	0	0	0	123	0	1	0
0	0	0	73	0	0	36.2399		0	0	0	1	1	0	1	0	0	0	0	63	0	1	0
0	0	0	62	0	0	26.7757		0	0	0	0	0	0	0	0	0	0	0	95	0	0	0
0	0	0	62	0	0	32.1822	0	1	0	0	0	1	0	1	0	0	0	0	73	0	1	0
0	0	0	23	0	1	22.8664	0	0	0	0	0	0	0	0	0	0	0	0	88	0	0	0
0	1	1	57	0	1	43.27	0	1	0	0	1	1	0	1	1	0	0	0	84	0	1	0
0	0	0	40	0	0	32	0	0	0	0	0	0	0	0	0	0	0	0	93	0	0	0
1	0	1	40	0	0	31.1395	1	0	0	0	0	0	0	0	0	0	0	0	113	1	1	0
0	0	0	22	0	1	32	0	0	0	0	0	0	0	0	0	0	0	0	107	0	0	0
0	0	0	49	0	0	31.0932	1	0	0	0	0	0	0	0	0	0	0	0	108	1	0	0
0	0	0	50	0	0	32	1	1	0	0	0	0	0	0	0	0	0	1	81	0	1	0
0	1	0	80	0	0	29.0526		1	0	0	1	1	0	1	0	0	0	0	93	0	1	0
0	1	0	54	0	1	32	1	0	0	0	1	1	1	1	0	0	0	0	92	0	1	0
1	1	1	44	0	1	30.5939	1	1	1	0	0	1	1	1	0	0	0	0	92	0	1	1
0	0	0	73	1	0	25.8425	1	1	0	0	1	1	1	1	0	0	0	0	123	0	1	1
1	0	0	65	1	1	29.0526	1	0	0	0	1	1	1	1	0	0	0	0	99	0	0	0
0	0	0	20	0	1	24.9996	0	0	0	0	0	0	0	0	0	1	0	0	124	3	1	1
0	0	0	60	0	0	32.9222	0	1	0	0	0	1	0	1	0	0	0	0	113	1	1	0
1	1	0	49	0	0	30.7984	1	1	1	0	1	1	0	1	0	0	0	0	99	0	1	1
1	1	0	74	0	1	34	0	0	1	0	0	1	1	1	0	0	0	0	111	0	1	1
0	0	0	63	0	0	45.5212	1	0	1	0	1	1	1	0	0	0	0	0	81	0	1	0
1	0	0	52	0	0	24.7111	1	1	0	0	0	0	0	0	0	0	0	0	110	0	0	0
1	0	0	55	0	0	23.4134	1	1	1	0	1	1	1	1	0	0	1	0	117	0	1	1
0	0	0	56	0	1	36	1	0	1	0	0	1	1	1	0	0	0	0	101	0	0	0
0	0	0	19	0	0	22.594	1	0	0	0	0	1	0	0	0	1	0	0	101	1	1	0
0	0	0	58	0	0	35	1	0	1	0	1	1	0	0	0	0	0	0	87	0	1	0
0	0	0	61	1	0	34.0903	0	0	0	0	0	0	0	0	0	0	0	0	88	0	1	0
0	0	0	68	0	0	36.4413	1	0	0	0	1	1	1	1	0	0	0	0	108	1	0	0
0	0	0	18	1	0	28		0	0	0	0	0	0	0	0	0	0	0	101	0	1	0
0	0	0	18	0	0	27	0	0	0	0	0	0	0	0	0	1	0	0	111	0	0	0
0	0	0	58	0	0	29	1	1	1	1	1	1	0	1	0	0	0	0	96	0	1	0
0	0	0	56	0	0	29.8257	1	1	0	0	1	1	0	1	0	0	0	0	101	0	0	0
0	0	0	56	0	0	31.2476	1	1	0	0	0	1	1	1	0	0	0	0	117	0	1	0
1	0	1	85	0	0	32.2803	1	0	0	0	1	1	1	1	0	0	0	0	107	0	1	0
0	0	0	19	0	1	27	0	0	0	0	0	0	0	0	0	0	0	0	101	0	0	0
0	0	0	27	0	0	19	1	0	0	0	0	0	0	0	0	0	0	0	72	0	0	0
0	0	0	71	0	0	19.6536	1	1	0	0	0	1	0	1	0	0	0	0	80	0	1	0
0	0	0	44	1	0	26.1321	0	0	0	0	0	1	0	0	0	0	0	0	109	3	0	0
0	0	0	41	1	1	39.8013	1	0	0	0	0	1	1	1	0	0	0	0	114	0	0	0
0	0	0	87	0	0	27.8009	1	1	0	0	0	1	0	1	0	0	0	0	104	0	1	0
0	0	0	77	0	0	31	1	1	0	0	1	1	1	1	0	0	0	0	110	0	0	0
0	0	0	62	0	0	31.9169	0	1	0	0	0	1	0	0	0	0	0	0	97	0	1	0
1	0	1	31	0	1	40.2604	0	0	0	0	0	0	0	0	1	0	0	0	87	0	0	0
1	0	0	71	1	1	28.3797	1	1	0	1	0	1	0	1	0	0	0	0	118	0	1	0
1	1	0	65	0	0	29.9583	1	1	0	0	0	0	0	0	0	0	0	0	62	0	1	1
0	0	0	39	0	0	37.0061		0	0	0	0	0	0	0	0	0	0	0	124	0	0	0
0	0	0	62	0	0	18	0	1	0	0	0	1	1	0	0	0	0	0	102	0	0	0
1	1	0	61	1	0	33.7605	1	0	1	0	1	1	0	1	0	0	0	0	78	0	0	0
1	1	1	43	1	1	43.4576	1	0	0	0	1	1	0	1	0	0	0	0	102	0	1	1
0	0	0	68	1	0	25	1	0	0	0	1	0	0	0	0	0	0	1	101	0	1	0
0	0	0	32	0	0	25	0	0	0	0	0	1	1	1	0	0	0	0	77	0	1	0
1	0	1	69	0	0	29.8947	0	1	1	0	1	1	1	1	0	0	0	0	99	0	1	0
0	0	0	49	1	0	22.3779	1	0	0	0	0	1	0	1	0	0	0	0	78	0	1	0
1	1	1	62	1	1	28.4807	1	1	1	1	1	1	0	1	0	0	0	0	102	3	1	1
0	0	0	74	0	0	17.0201	1	1	0	0	1	1	0	1	0	0	1	0	140	0	1	0
0	1	0	66	1	1	24.9979	1	1	1	0	1	1	1	1	0	0	0	0	92	0	1	1
0	0	0	33	0	0	24	1	0	0	0	0	0	0	0	0	0	0	0	79	0	1	1
0	0	0	46	0	0	27.3787	1	0	0	0	0	0	0	0	0	0	0	0	106	0	0	0
0	1	0	59	0	0	31.0528	1	1	0	0	0	1	0	0	0	0	0	1	111	1	1	1
0	0	0	73	0	0	31.9996	1	0	0	0	0	1	0	0	0	0	0	0	110	0	0	0
1	0	1	63	1	1	18.3786	1	0	1	0	0	1	0	0	0	0	0	0	123	1	1	1
0	0	0	18	1	1	34.2927	0	0	0	0	0	0	0	0	0	0	0	1	73	0	1	1
0	0	0	66	0	0	20.0169	1	1	0	0	1	1	0	0	0	0	0	0	114	0	0	0
0	0	0	65	1	0	16.9529	1	0	0	0	0	0	0	0	0	0	0	0	129	0	0	0
1	0	0	55	0	0	30.0702	1	0	0	0	0	0	0	0	0	0	0	0	102	0	0	0
1	0	1	37	0	0	47.5259	0	0	0	0	0	1	0	0	1	0	0	0	100	1	1	0
1	0	0	61	1	1	22.4981	1	0	1	0	1	1	1	1	0	0	0	0	62	3	1	1
0	0	0	78	1	1	23.123	1	0	1	0	0	1	1	1	0	0	0	0	72	1	1	1
0	0	0	62	1	0	32.4879	1	0	1	0	0	1	0	0	0	0	0	0	109	0	0	0
0	0	0	81	0	1	19.8396	0	0	0	0	1	0	0	0	0	0	0	0	123	0	0	0
0	0	0	75	1	0	17.306	1	0	0	0	0	1	0	0	0	0	0	0	94	0	1	0
0	1	0	65	0	0	21.4766	1	0	0	0	1	1	0	0	0	0	0	0	107	0	1	1
0	0	0	32	0	0	41.8109	0	1	0	0	0	1	1	1	0	0	0	0	84	0	0	0
0	0	1	28	0	1	41	1	0	0	0	0	0	1	0	1	0	0	0	118	7	1	1
1	0	0	39	0	0	40.3506	1	0	0	1	1	1	0	1	1	0	0	0	88	0	1	0
0	0	0	41	0	0	21.4434	1	1	0	0	0	0	1	0	0	0	0	0	93	0	1	0
0	0	0	56	0	0	33.4504	0	0	0	0	0	1	0	0	0	0	0	0	102	0	0	0
0	0	0	69	1	1	25.6545	0	0	0	0	1	1	0	0	0	0	0	0	96	0	1	1
0	0	0	19	0	1	23	0	0	0	0	0	0	0	0	0	0	0	0	102	0	0	0
1	0	0	69	0	0	23.5	1	1	0	0	0	0	0	1	0	0	0	0	97	0	1	0
0	0	0	58	0	1	17.1326	0	0	0	0	0	1	0	0	0	0	0	0	101	0	0	0
0	0	0	55	0	0	20.6499	1	1	1	1	1	1	1	1	0	0	0	0	85	1	1	1
0	0	0	21	0	0	19.3683	0	0	0	0	0	0	0	0	0	0	0	0	154	0	0	0
0	1	0	37	1	1	20	1	0	1	1	0	1	0	1	0	0	0	0	207	0	1	1
0	0	0	62	0	0	29	1	0	0	0	0	1	1	1	0	0	0	0	98	0	1	0
0	0	0	66	0	0	25.7665	1	1	1	0	1	1	1	1	0	0	0	0	99	0	1	1
0	0	0	55	0	0	22.9962	1	1	0	1	0	1	1	0	0	0	0	0	67	0	1	0
1	1	0	53	0	1	22.9962	0	0	0	1	1	1	1	1	0	0	0	0	101	0	1	1
1	0	0	45	0	1	46.6	0	1	0	0	0	1	0	0	0	0	0	0	95	0	1	1
0	0	0	27	1	0	21.9548	1	0	0	0	0	0	0	0	0	0	0	0	134	0	0	0
0	0	0	18	0	0	32	0	0	0	0	0	0	0	0	0	0	0	0	98	0	0	0
0	0	0	54	0	0	21.0934	1	1	1	0	1	1	0	1	0	0	0	0	81	0	0	0
1	0	1	33	0	1	22.8905	0	1	1	0	0	1	1	1	0	0	0	0	92	0	0	0
0	0	0	36	0	1	24.3661	1	0	0	0	0	0	0	0	0	0	0	0	108	2	0	0
0	0	0	65	0	0	16.4385	1	1	0	0	0	1	0	1	0	0	0	0	111	0	0	0
0	0	0	46	1	0	34.436	0	0	0	0	0	0	0	0	0	0	0	0	80	0	0	0
1	0	0	61	0	0	30.1787	1	1	0	0	1	1	1	1	0	0	0	0	102	1	0	0
0	0	0	31	0	0	24.8762	1	1	0	0	0	1	0	0	0	0	0	0	101	0	0	0
0	1	0	66	0	0	32		0	1	0	0	1	1	1	0	0	0	0	75	0	1	0
0	0	0	27	0	1	32	0	0	0	0	0	0	0	0	0	0	0	0	108	0	0	0
1	0	0	56	1	0	39.5799	1	1	0	0	1	1	0	1	0	0	0	0	94	0	0	0
1	0	1	87	0	0	33.2006	1	1	1	0	1	1	1	1	0	0	0	0	80	1	0	1
0	0	0	22	1	1	32.9832	0	0	0	0	0	0	0	0	0	0	0	0	118	1	0	0
1	0	0	68	0	0	35.9511	0	1	0	0	0	1	1	0	0	0	0	0	118	0	1	0
0	0	0	60	0	1	48.1793	1	1	0	0	0	1	1	1	0	0	0	0	99	0	0	0
1	0	1	58	1	0	35.2395	1	0	1	0	1	1	1	1	0	0	0	0	102	0	1	1
0	0	0	18	0	1	28.5	0	0	0	1	0	0	0	0	0	1	0	0	100	0	1	0
0	1	0	69	1	0	22.4921	1	1	0	0	0	1	0	1	0	0	0	1	64	0	1	0
0	0	0	53	1	0	23.6749	0	0	0	0	1	1	0	1	0	0	0	0	82	1	1	1
0	0	0	50	1	0	37.5557	1	1	0	0	0	0	0	0	0	0	0	0	125	0	0	0
0	0	0	42	0	0	21	1	0	0	0	0	1	1	0	0	0	0	0	60	1	1	1
0	0	0	46	0	0	39.5436	0	0	0	0	0	1	0	1	0	0	0	0	64	3	0	0
0	0	0	27	0	0	31	1	0	0	0	0	1	0	0	0	0	0	0	88	0	1	0
0	0	0	60	1	1	26.0842	1	1	0	0	0	0	0	0	0	0	0	0	84	0	0	0
0	0	0	82	0	0	25.2013	0	0	0	0	0	1	0	1	0	0	0	0	74	0	0	0
0	0	0	62	0	0	29.5235	1	0	0	0	0	1	1	0	0	0	0	0	106	0	1	1
0	1	0	78	0	0	30.6448	1	0	0	0	0	0	0	0	0	0	0	0	68	0	1	0
1	0	0	51	0	0	16.069	1	1	0	0	0	1	1	0	0	0	0	0	125	0	0	0
0	1	0	41	0	1	19.5246	0	1	1	0	0	1	0	0	1	0	0	0	83	1	1	1
1	0	1	60	0	0	29.6949	0	1	0	0	0	1	0	0	1	0	0	0	119	0	0	0
0	0	0	52	0	0	30	0	0	0	0	0	1	0	0	0	0	0	0	87	0	0	0
0	0	0	78	1	0	21.456	1	0	0	0	1	1	1	1	0	0	0	0	79	0	1	0
0	0	0	78	0	0	40.6448		0	0	0	0	1	1	1	0	0	1	0	80	0	0	0
0	0	0	62	0	1	32	0	0	0	0	0	1	1	1	0	0	0	0	95	0	1	0
0	0	0	61	0	0	35	1	1	0	0	0	0	0	0	0	0	0	0	69	0	0	0
0	0	0	61	0	0	36	1	0	0	0	0	1	1	0	0	0	0	0	94	0	1	0
0	0	0	32	1	0	28.7297	0	0	0	0	0	0	0	0	0	0	0	0	106	0	1	1
0	0	0	57	1	0	28	0	0	0	0	1	1	0	1	0	0	0	0	77	0	0	0
0	0	0	71	0	0	31.2476	1	0	0	0	0	1	1	0	0	0	0	0	86	1	1	1
0	1	0	62	1	0	30.1499	1	1	1	1	1	1	1	1	1	0	0	0	94	3	1	1
0	0	0	33	0	0	37.9081	0	0	0	0	0	0	0	0	0	0	0	0	95	0	0	0
1	0	0	77	0	0	26.5777	1	1	1	0	1	1	1	0	0	0	0	0	80	0	1	0
0	1	0	61	0	0	26.8286	1	0	1	0	1	1	1	1	0	0	0	0	75	0	0	0
0	0	0	54	1	0	48.3891	1	1	0	0	1	1	0	1	0	0	0	0	96	0	1	0
1	0	1	69	1	1	36.2113	1	0	1	0	1	1	1	1	0	0	0	0	89	0	0	0
1	0	1	74	0	1	25.0604	1	1	0	1	1	1	0	1	0	0	0	0	71	0	1	0
0	0	0	66	0	0	33.7981	0	1	1	0	1	1	1	1	0	0	0	0	115	0	1	0
0	0	0	30	0	0	44.2606	1	0	0	0	0	1	0	0	0	0	0	0	124	2	1	0
0	0	0	39	1	0	36.6182	1	0	0	0	0	0	0	0	0	0	0	0	91	0	0	0
0	0	0	40	1	1	29.3768	1	0	0	0	0	0	0	0	0	0	0	0	114	0	0	0
0	0	0	47	1	0	21.2867	1	0	0	0	0	1	0	0	0	0	0	0	72	1	0	0
0	0	0	55	1	0	28	1	0	0	0	0	0	0	0	0	0	0	0	83	1	0	0
0	0	0	48	0	0	44.0097	1	1	0	0	0	0	0	0	0	0	0	0	135	0	1	0
0	0	0	45	0	0	33.3546	0	0	0	0	0	1	0	0	0	0	0	0	79	0	0	0
0	0	0	72	0	0	22	1	0	0	0	0	1	0	1	0	0	0	0	113	0	1	0
0	0	0	73	0	1	23.459	1	1	0	0	1	1	0	1	0	0	0	0	77	0	1	0
0	0	0	22	0	0	50	1	0	0	0	0	0	0	0	0	0	0	0	76	0	1	0
0	0	0	41	1	0	45.8	1	1	0	0	0	1	1	0	0	0	0	0	102	0	1	1
0	0	0	52	0	1	46	1	0	0	0	0	1	1	1	0	0	0	0	107	0	1	0
0	0	0	29	1	1	28.3391	0	0	0	0	0	0	0	0	0	0	0	0	111	0	1	0
0	0	0	48	1	0	34.9	0	0	0	0	1	1	1	1	0	0	0	0	120	0	1	0
1	0	0	31	0	0	41.661	1	0	0	0	0	1	1	0	0	0	0	0	103	0	0	0
0	0	0	52	0	0	35.3544	0	1	0	0	0	1	1	1	0	0	0	0	91	0	0	0
0	0	0	47	1	0	22		0	0	0	0	0	0	0	0	0	0	0	101	0	0	0
0	0	0	65	0	0	26.2		0	0	0	0	0	0	1	0	0	0	0	102	0	1	0
0	0	0	47	1	0	22	1	0	1	0	0	1	0	0	0	0	0	0	101	0	0	0
0	0	0	52	0	0	30.7	1	1	0	0	0	1	1	1	0	1	0	0	115	0	1	0
0	0	0	48	0	0	44	0	1	0	0	1	1	0	0	0	0	0	0	92	3	1	0
1	1	0	63	0	0	25.1179	0	0	0	0	0	1	0	0	0	0	1	0	140	0	0	0
0	0	0	43	1	0	22.3142	0	0	0	0	0	0	0	0	0	0	0	0	125	0	1	0
0	0	0	70	0	0	16.5	1	0	0	0	0	1	1	0	0	0	0	0	101	1	1	1
0	0	0	32	0	0	36	1	0	0	0	0	1	1	0	0	0	0	0	91	0	1	1
0	0	0	60	0	0	30.2677	0	0	0	0	0	0	0	0	0	0	0	0	66	0	0	0
0	0	0	27	0	1	37	0	0	0	0	0	0	1	0	0	0	0	0	136	0	1	0
0	0	0	66	0	1	31.6529	1	0	1	0	0	1	1	1	0	0	0	0	104	1	1	0
0	0	0	74	0	0	24.5	0	0	0	0	1	1	1	1	0	0	0	0	68	0	1	1
1	0	1	42	0	0	31	1	0	0	0	0	0	0	0	0	0	0	0	81	3	0	1
0	0	0	20	1	0	25	0	0	0	0	0	0	0	0	0	0	0	0	98	0	0	0
0	0	0	63	0	1	18.1948	0	1	0	0	1	1	0	0	0	0	0	0	115	0	0	0
0	0	0	40	0	0	31.6175	1	0	0	0	0	0	0	0	0	0	0	0	138	0	0	0
0	0	0	67	0	0	29.0553	0	0	0	0	0	1	0	0	0	0	0	0	120	2	0	0
0	0	1	63	0	0	27.1322	1	0	1	0	1	1	1	1	0	0	0	0	98	5	1	1
0	0	0	65	1	0	30.4553	0	0	1	1	0	0	0	1	0	0	0	0	128	0	1	1
0	0	0	44	0	1	24.1428	1	0	1	0	1	1	0	1	0	0	0	0	136	2	1	0
0	1	0	44	0	1	26.1862	0	0	0	0	0	1	0	0	0	0	0	0	134	0	1	1
1	1	1	47	1	0	21.6179	1	0	0	0	0	0	0	0	0	0	0	0	101	7	1	1
0	0	0	60	1	0	24	1	0	0	0	0	0	0	0	0	0	0	0	99	0	1	0
0	0	0	39	0	0	29.1932	0	1	0	0	0	0	0	0	0	0	0	0	142	1	1	0
0	0	0	39	0	0	26		0	0	0	0	0	0	0	0	0	0	0	101	0	0	1
1	0	1	62	1	0	31	1	1	0	1	1	1	1	1	0	0	0	0	133	0	1	1
1	0	0	42	0	0	26.3	1	1	0	0	0	0	1	0	0	0	0	0	111	0	1	0
0	0	0	33	1	0	28	1	1	0	0	0	0	0	0	0	0	0	0	123	0	0	0
0	1	0	56	0	0	20.4218	1	1	0	0	1	1	0	1	0	0	0	0	71	0	0	0
1	1	1	80	0	0	31.878	1	0	1	0	1	1	0	1	0	0	0	0	120	0	1	0
0	0	0	38	0	0	24.2682		0	0	0	1	0	1	1	1	0	0	0	118	0	0	0
0	0	0	70	0	0	20	1	1	0	0	0	1	1	1	0	0	0	0	94	0	1	1
0	0	0	26	0	1	21		0	0	0	0	0	0	0	0	0	0	0	92	0	0	0
0	0	0	27	0	1	24	1	1	0	0	0	0	0	0	0	0	0	0	107	2	0	0
0	1	0	55	1	0	24.6317	1	0	0	0	1	1	1	0	0	0	0	0	104	0	1	0
0	0	0	39	0	0	28.5702	0	0	0	0	1	1	0	0	1	0	0	0	105	0	1	0
0	0	0	18	0	1	18.0787	1	0	0	0	0	0	0	0	0	0	0	0	98	0	1	1
0	1	0	51	1	1	25	1	0	0	0	0	1	0	1	0	0	0	0	88	0	1	0
0	0	0	73	0	0	24.3549	0	1	0	0	0	1	0	1	0	0	0	0	75	0	0	0
0	0	0	69	0	0	29.3505	1	1	0	0	0	1	0	1	0	0	0	0	96	0	1	1
0	0	0	56	1	1	18.9097	0	0	0	0	0	0	0	0	0	0	0	0	74	4	0	0
0	0	0	56	1	0	17.8685	1	0	0	0	0	0	0	0	0	0	0	0	88	0	0	0
0	0	0	24	0	0	25	1	0	0	0	0	0	0	0	0	1	0	0	85	0	1	0
0	0	0	47	0	0	22.6132	1	0	0	0	1	1	0	1	0	0	0	0	138	0	0	0
0	0	0	65	0	1	26	0	1	0	0	0	0	0	0	0	0	0	0	81	0	0	0
0	0	0	47	0	1	25.8856	1	0	0	0	0	1	1	1	0	0	0	0	103	0	0	0
0	0	0	55	1	0	34.3025	1	0	1	0	0	1	1	0	0	0	0	0	120	0	1	0
1	0	0	71	1	0	22.2497	1	0	0	0	0	1	0	1	0	0	0	0	128	0	1	1
1	1	0	50	0	0	32.6193	0	1	0	1	1	1	0	1	1	0	0	0	113	5	1	1
0	0	0	50	1	0	32.5134	1	0	0	0	0	1	1	1	1	0	0	0	87	0	0	0
0	0	0	75	0	1	25.7321	0	0	0	0	0	1	0	0	0	0	0	0	78	0	0	0
0	1	0	66	1	0	39.6507	1	0	0	0	1	1	0	1	0	0	0	0	82	0	0	0
0	0	0	51	1	1	33.7186	1	1	0	0	0	1	0	0	0	0	0	0	104	0	1	0
0	0	0	63	0	0	25.6061	1	1	0	0	0	0	0	0	0	0	0	0	128	0	0	0
0	0	0	51	0	1	33.4105	0	0	0	0	0	1	1	1	0	0	0	0	123	1	1	1
0	0	0	71	0	0	25	0	0	0	0	0	1	1	1	0	0	0	0	126	0	0	0
1	0	1	52	1	0	31	1	0	0	0	0	1	0	0	1	0	0	0	112	0	0	0
0	0	0	38	0	0	31.8854	1	0	0	0	0	0	0	0	0	0	0	0	110	0	0	0
0	1	0	68	0	1	31.7317		1	0	0	1	1	1	1	0	0	0	0	110	0	1	0
1	0	0	58	1	0	22.8138	1	1	0	0	0	1	1	0	0	0	0	0	118	0	1	0
0	0	0	43	0	0	33.9862	0	0	0	0	0	0	0	0	0	0	0	0	92	0	0	0
0	0	0	45	1	0	20.6995	0	0	0	0	0	1	1	1	0	0	0	0	90	0	0	0
1	0	1	58	0	0	35		0	1	0	0	1	0	0	1	0	0	0	110	0	1	0
0	0	0	39	0	0	19.9688	1	0	0	0	0	0	0	0	0	1	0	0	108	0	0	0
1	0	0	70	1	0	22.7579	1	0	1	0	1	0	0	0	0	0	0	0	92	0	1	1
0	0	0	31	0	0	28		0	0	0	0	0	0	0	0	0	0	0	112	0	0	0
0	0	0	27	0	1	32	0	1	0	0	0	1	0	0	0	0	0	0	93	0	1	0
1	0	0	50	0	1	33		1	0	0	0	1	0	0	0	0	0	0	102	0	1	0
0	0	1	69	0	0	23.4034	1	0	0	0	0	1	0	1	0	0	0	0	101	0	1	1
0	0	0	24	1	0	22.7532	1	0	0	0	0	0	0	0	0	0	0	0	102	0	0	0
1	0	1	49	1	1	19.9684		0	0	0	0	1	0	0	1	0	0	0	67	1	0	0
0	0	0	40	0	1	41.5655	0	0	0	0	0	1	1	1	0	0	0	0	122	1	1	0
0	0	0	24	0	0	22.8072	0	0	0	0	0	0	0	0	0	0	0	0	118	2	0	0
0	0	0	62	0	1	20.8009	1	0	0	0	0	1	0	1	0	0	0	0	106	0	0	0
0	0	0	18	0	1	48.2297	0	0	0	0	0	0	0	0	0	0	0	0	148	0	1	0
0	1	0	72	0	0	22.1066	1	0	1	0	0	1	1	1	0	0	0	0	116	0	0	0
1	1	0	63	0	0	32	1	0	1	0	0	1	1	1	0	0	0	0	102	0	1	1
1	1	1	80	1	1	35.4213	0	0	0	0	0	1	0	0	0	0	0	0	119	0	0	0
0	0	0	69	0	0	21.7102	0	0	0	0	0	1	0	0	0	0	0	0	111	0	0	0
0	0	0	45	1	0	28.9749	1	0	0	0	0	0	0	0	0	0	0	0	76	0	0	0
0	0	0	61	0	0	46.7	1	0	1	0	0	1	0	0	0	0	0	0	93	4	1	1
0	1	0	48	1	0	18.1344	1	0	0	0	0	0	0	0	0	0	0	0	88	0	1	0
0	0	0	66	0	0	30.5444	1	0	1	0	0	1	1	0	0	0	0	0	93	1	0	0
1	0	0	45	0	0	26.6252	1	0	0	0	0	0	0	1	0	0	0	0	87	0	0	0
0	0	0	78	0	0	28.8228	1	0	1	1	1	1	1	1	0	0	0	0	71	0	1	0
1	0	0	19	0	0	19.2045	0	1	0	0	0	0	0	0	1	1	0	0	140	1	1	0
0	0	0	39	0	0	26.4995	1	1	0	0	0	0	0	0	0	0	0	0	98	0	0	0
0	0	0	21	1	1	17.556	0	0	0	0	0	1	0	0	0	0	0	0	91	0	1	1
0	1	0	64	1	1	32	1	0	0	0	0	0	0	0	0	0	0	0	117	0	1	0
0	0	0	57	0	0	35.0165	0	0	1	0	0	1	1	1	0	0	0	0	96	0	1	0
0	0	0	52	1	0	35.6219	1	1	0	0	0	1	0	0	0	0	0	0	105	0	0	0
0	0	0	58	1	0	32		0	0	0	0	0	0	0	0	0	0	0	108	0	0	0
1	1	0	80	0	0	17.7473	1	1	1	0	1	1	0	0	0	0	0	0	72	0	1	1
0	0	0	66	1	0	31	1	0	0	0	1	1	0	1	0	0	0	0	77	0	1	0
0	0	0	62	0	0	24.6419	1	0	1	0	1	1	0	0	0	0	0	0	94	1	1	1
0	0	0	64	1	0	25.2158	1	1	0	0	0	1	0	0	0	0	0	0	117	0	0	0
0	0	0	76	1	0	31	1	1	0	0	0	1	1	0	0	0	0	0	92	0	0	0
0	0	0	74	0	0	33.324	1	0	0	0	0	0	0	0	0	0	0	0	101	0	1	1
0	0	0	51	0	0	32	1	0	0	0	0	0	0	0	0	0	0	0	115	0	0	0
0	1	0	75	0	0	33.6631	0	0	1	0	1	1	1	0	0	0	0	0	134	0	0	0
0	0	0	51	0	0	30		0	0	0	0	0	0	0	0	0	0	0	78	0	1	0
0	0	0	55	0	0	32	1	0	0	0	0	0	0	0	0	0	0	0	97	0	0	0
0	0	0	73	0	0	45.5612	0	0	1	0	1	1	1	1	0	0	0	0	110	0	0	0
0	0	0	56	0	0	32	1	1	0	0	1	0	0	0	0	0	0	0	61	0	0	0
0	0	0	62	0	0	24.7997	1	0	0	0	0	1	0	0	0	0	0	0	85	0	0	0
1	0	0	29	0	0	24.3334	0	0	0	0	0	0	0	0	0	0	0	0	106	0	1	1
0	0	0	69	1	0	17.8998	1	0	0	0	0	1	0	0	0	0	0	0	98	2	1	0
0	0	0	39	0	0	47.9453	1	0	0	0	0	0	0	0	0	0	0	0	134	0	0	0
0	0	0	29	1	0	30.6997	1	0	0	0	0	0	0	0	0	0	0	0	84	0	0	0
0	1	0	68	1	0	30.1754	1	1	0	0	0	0	0	1	0	0	0	0	89	0	0	0
1	0	0	76	0	0	36.7335		0	0	0	0	0	0	0	0	0	0	0	93	0	0	0
0	0	0	38	0	0	48	0	0	0	0	0	1	0	0	0	0	0	0	100	0	0	0
0	0	1	61	0	0	34.2281	0	0	0	0	0	1	1	1	0	0	0	0	124	0	1	1
1	1	0	70	1	1	28.3334	1	0	0	1	0	1	1	0	1	0	0	0	101	0	1	0
0	0	0	39	0	0	31.9299		0	0	0	0	0	0	0	0	0	0	0	52	0	0	0
1	0	0	57	0	1	36.3155	1	0	0	0	0	1	0	0	0	0	0	0	120	0	1	1
0	0	0	59	0	0	39.0592	1	1	0	0	0	0	0	1	0	0	0	0	111	0	1	1
1	0	0	65	1	0	39.2592	1	1	0	0	1	1	0	1	0	0	0	0	71	0	0	0
0	0	0	46	0	0	22.2747		0	0	0	0	0	0	0	0	0	0	0	100	0	1	0
0	0	0	55	1	0	28.8889	1	0	1	0	1	1	0	1	0	0	0	0	81	6	1	1
0	1	0	60	1	0	30.9997	1	0	0	0	0	0	0	1	0	0	0	0	87	0	0	0
0	0	0	33	0	1	51.9266	1	0	0	0	0	0	1	0	0	0	0	0	108	0	0	0
0	0	0	50	0	0	20.2224	1	0	0	0	0	0	0	0	0	0	0	0	95	0	0	0
0	0	0	49	1	0	27.9614	1	0	0	0	0	1	0	0	0	0	0	0	100	0	1	0
0	0	0	70	0	0	36.4677	1	0	0	0	0	1	1	0	0	0	0	0	61	0	1	0
0	0	0	55	1	0	33.6451	1	0	0	0	0	0	0	0	0	0	0	0	82	0	0	0
0	0	0	69	1	0	19.247	1	0	0	0	0	0	0	0	0	0	0	0	82	0	0	0
0	0	0	64	0	1	23.086	0	0	0	0	0	0	0	0	0	0	0	0	120	2	1	1
0	1	0	66	1	0	36.7882	1	1	0	0	0	1	0	0	0	0	0	0	83	0	0	0
1	1	0	69	1	0	20.8831	1	0	0	0	1	1	1	0	0	0	0	0	79	0	0	0
1	0	0	65	0	0	26.8674	1	0	0	0	1	1	0	1	0	0	0	0	74	0	0	0
1	0	0	38	1	0	47.8913		0	0	0	0	1	0	1	0	0	0	0	94	0	0	0
0	0	0	68	0	1	19.821	0	1	1	0	1	0	0	1	0	0	0	0	92	1	1	0
0	1	0	63	0	0	31.3431	1	0	0	0	0	1	0	0	0	0	0	0	101	0	1	0
0	0	0	22	0	0	18.2398	0	1	1	1	1	0	0	0	0	0	0	0	94	0	1	1
0	0	0	32	1	0	35.2395	0	0	0	0	0	0	0	0	0	0	0	0	110	0	0	0
0	0	0	78	0	0	27.4997	1	0	0	0	0	0	0	1	0	0	0	0	89	0	1	0
0	0	0	49	0	0	31	1	1	0	0	0	1	0	0	0	0	0	0	101	0	1	0
0	0	0	49	1	0	29.3807	1	0	0	0	0	1	0	1	1	0	0	0	102	0	1	1
1	0	0	49	1	1	31	1	0	0	0	1	1	1	1	0	0	0	0	88	0	0	0
0	0	0	28	1	0	32	1	0	0	0	0	0	0	0	0	0	0	0	115	0	0	0
1	0	0	43	1	0	25	1	0	0	0	1	1	0	1	0	0	0	0	89	0	1	0
0	0	0	66	0	0	32		0	0	0	0	1	0	0	0	0	0	0	74	0	0	0
0	0	0	78	0	0	36	1	0	0	0	0	1	0	0	0	0	0	0	76	0	0	0
0	0	0	72	0	0	35	0	0	0	0	0	1	0	1	0	0	0	0	115	0	0	0
1	0	0	45	1	0	27.8813	1	0	0	0	0	1	1	0	0	0	0	0	89	0	0	1
0	0	0	46	0	0	29	1	0	0	0	0	0	0	0	0	0	0	0	94	0	0	0
0	0	0	74	0	0	28	0	0	0	0	0	0	0	0	0	0	0	0	98	0	0	0
0	0	0	31	1	0	29.7012	0	0	0	0	0	0	0	0	0	0	0	0	130	0	0	0
0	0	0	67	0	0	29.3488	0	0	0	0	0	0	0	1	0	0	0	0	86	0	0	0
0	0	0	42	1	0	21	1	0	0	0	0	0	0	0	0	0	0	0	97	0	0	1
0	0	0	43	0	1	43.589		1	0	0	0	0	0	0	0	0	0	0	113	0	0	0
0	0	0	46	1	0	28.4097	0	0	0	0	0	1	1	0	0	0	0	0	113	0	0	0
0	0	0	52	0	1	45	1	0	0	0	0	1	1	1	0	0	0	0	70	0	1	1
0	0	0	36	0	0	19	1	0	0	0	0	1	0	0	0	0	0	0	78	0	0	0
0	0	0	41	0	0	43.6855	1	1	0	0	1	1	0	1	0	0	0	0	117	0	1	0
0	1	1	49	0	0	25.6564	1	0	0	0	0	1	0	0	0	0	0	0	115	0	0	1
0	0	0	54	0	0	31.5308	1	0	0	0	0	1	0	0	0	0	0	0	97	0	0	0
0	0	0	50	1	0	20.3435	1	0	0	0	0	0	0	0	0	0	0	0	70	0	0	0
0	0	0	66	0	0	25.404	1	0	0	0	0	1	0	1	0	0	0	0	90	0	0	0
0	0	0	71	0	0	23.4931	1	0	1	0	0	0	0	0	0	0	0	0	117	0	1	1
0	0	0	63	0	0	20.5977	1	1	0	0	0	1	0	0	0	0	0	0	37	0	0	0
0	0	0	77	1	0	25.727	1	0	0	0	0	1	0	0	0	0	0	0	100	0	0	0
0	0	0	74	0	0	30.9729	1	0	0	0	1	1	0	1	0	0	0	0	80	0	0	0
0	0	0	46	1	0	37.6136	1	0	0	0	0	0	0	1	0	0	0	0	118	0	0	0
0	1	0	54	0	0	25.6854	1	0	0	0	0	1	0	0	0	0	0	0	125	2	1	0
0	0	0	58	0	1	36.6682	1	1	0	1	0	1	1	1	0	0	0	0	82	0	0	0
0	0	0	53	1	0	30.7649	0	0	0	0	0	0	0	0	0	0	0	0	116	1	1	0
0	0	0	26	0	0	25	0	0	0	0	0	1	0	0	0	0	0	0	86	0	0	0
1	1	1	54	0	0	18.5135	1	0	0	0	0	0	0	0	0	0	0	0	63	0	0	0
0	0	0	72	0	0	33.9318	1	0	0	0	1	1	0	1	0	0	0	0	76	0	1	1
1	0	0	42	0	0	37	1	0	0	0	0	0	0	1	1	0	0	0	89	0	1	0
0	0	0	34	1	0	42.0629	1	0	0	0	0	0	0	0	0	0	0	0	124	0	0	0
0	0	0	61	1	0	25.3616	0	0	0	0	0	1	0	0	0	0	0	0	88	0	0	0
0	0	0	49	1	0	27	1	0	0	0	0	0	0	0	0	0	0	0	91	1	0	0
0	0	0	59	1	0	19.4622	1	0	0	0	0	0	0	0	0	0	0	0	102	0	1	0
1	1	1	42	0	0	57.0972	0	0	0	0	0	0	1	0	0	0	0	0	106	0	1	1
0	0	0	48	0	0	37.5539	1	0	0	0	0	1	0	0	0	0	0	0	104	0	0	0
0	0	0	55	0	0	48.5733	1	0	0	0	0	1	1	1	0	0	0	0	94	0	1	1
0	0	0	59	0	0	31.398		0	0	0	0	1	1	1	0	0	0	0	75	0	0	0
0	0	0	60	1	1	45.4673	0	1	0	0	0	1	0	1	0	0	0	0	90	2	1	1
0	0	0	33	0	0	28	0	0	0	0	0	0	0	0	0	0	0	0	147	0	0	0
0	0	0	65	0	0	31.8332	0	1	0	0	0	0	0	0	0	0	0	0	94	0	0	0
0	0	0	39	0	0	29	0	0	0	0	0	0	0	0	0	0	0	0	100	0	0	0
0	0	0	21	0	0	42.4459	1	0	0	0	0	0	0	0	0	0	0	0	135	0	1	1
0	0	0	39	0	0	28.5	0	1	0	0	0	1	1	0	0	0	0	0	74	0	1	0
0	0	0	34	1	1	23.0955		0	0	0	0	0	0	0	0	0	0	0	110	0	1	0
0	0	0	22	0	0	28		0	0	0	0	0	0	0	0	0	0	0	119	0	0	0
0	0	0	37	0	0	34.5509	0	0	0	0	0	0	0	0	0	0	0	0	113	0	0	0
1	0	1	71	1	0	22.24	1	1	0	0	0	1	0	0	0	0	0	0	123	0	1	0
0	0	0	59	0	0	29.3232		0	0	0	0	0	0	0	0	0	0	0	83	0	0	0
0	0	0	51	1	0	32.1313	1	0	0	0	0	0	0	0	0	0	0	0	130	0	0	0
0	0	0	71	0	1	18.2496	1	0	0	0	0	1	0	1	0	0	0	0	106	0	0	0
0	1	0	67	0	0	36.2459	0	0	0	0	0	1	1	0	0	0	0	0	115	0	0	0
0	0	0	66	1	1	31	1	0	0	0	1	1	0	0	0	0	0	0	78	0	0	0
0	0	0	78	1	0	27.262	0	0	0	0	1	1	1	0	0	0	0	0	89	0	1	0
0	0	0	56	1	1	31	0	0	0	0	0	1	0	0	0	0	0	0	109	0	0	0
0	0	0	46	0	0	26.169	1	1	0	0	0	0	0	0	0	0	0	0	136	0	0	0
0	0	0	27	0	0	28	0	0	0	0	0	0	0	0	0	0	0	0	98	0	0	0
1	0	0	58	1	0	34.8349	1	0	0	0	0	0	0	1	0	0	0	0	96	0	0	0
0	0	0	75	1	0	25.3616	0	0	0	0	0	0	0	0	0	0	0	0	108	0	1	1
0	0	0	22	0	0	25		0	0	0	0	0	0	0	0	0	0	0	124	0	0	0
0	0	0	35	1	0	17.4338	1	1	0	0	0	1	0	0	0	0	0	0	135	0	0	0
0	0	0	52	1	0	26.2726	1	0	0	0	0	1	1	0	0	0	0	0	108	0	0	0
0	1	0	53	0	0	46.0818	1	0	0	0	1	1	0	1	0	0	0	0	111	0	0	0
0	0	0	44	0	0	47.3043	0	1	0	0	0	1	0	0	0	0	0	0	109	2	0	0
0	0	0	37	1	0	30.3421	1	0	0	0	0	0	0	0	0	0	0	0	111	0	0	0
0	0	0	79	0	1	41	0	0	1	0	1	1	1	1	1	0	0	0	75	0	1	1
0	0	0	18	0	0	38	0	1	0	0	0	1	0	0	0	0	0	0	128	0	1	1
0	1	0	79	0	0	32	0	0	0	0	0	0	1	1	0	0	0	0	97	0	0	0
0	0	0	28	0	1	49.6	0	0	1	0	1	1	0	0	0	0	0	0	134	0	0	0
0	0	0	21	0	1	24.6232	0	0	0	0	0	0	0	0	0	0	0	0	144	0	0	0
0	1	0	65	1	0	27.0579	1	0	0	0	0	1	1	0	0	0	0	0	102	0	0	0
1	0	0	67	0	0	31.6885	1	0	0	0	0	1	0	0	0	0	0	0	111	0	0	0
1	0	0	60	0	0	51.532	0	0	0	0	0	1	1	1	0	0	0	0	99	1	1	1
0	0	0	74	0	0	23.5157	0	0	0	0	0	1	0	0	0	0	0	0	100	0	1	0
1	0	1	49	1	0	30.2016		0	0	0	0	0	0	0	1	0	0	0	100	0	1	0
0	0	0	29	0	0	26.6461	1	0	0	0	0	0	0	0	0	0	0	0	111	0	1	0
0	0	0	41	0	1	19.7483	0	0	0	0	1	0	0	0	0	0	0	0	106	0	0	0
0	1	0	83	1	0	22.9574	0	0	0	0	1	1	0	0	0	0	0	0	101	0	0	0
1	0	0	56	0	1	51.0415	0	0	0	0	0	1	1	0	0	0	0	0	104	0	0	0
0	0	0	19	0	0	44.8293	1	0	0	0	0	0	0	0	0	0	0	0	102	0	0	0
0	0	0	18	0	0	29.2875	0	0	0	0	0	0	0	0	0	0	0	0	138	0	0	0
0	1	0	58	0	0	59.638	1	0	0	0	0	1	0	1	0	0	0	0	101	0	1	0
0	0	0	20	0	0	26	1	0	0	0	0	0	0	0	0	0	0	0	66	0	0	0
0	0	0	37	0	1	23.3883		0	0	0	0	0	0	0	0	0	0	0	101	0	0	0
0	0	0	62	0	0	36	1	0	0	0	0	0	0	0	0	0	0	0	92	0	1	0
0	0	0	21	0	0	22.4517	0	0	0	0	0	0	0	0	0	0	0	0	127	0	0	0
0	0	0	50	1	0	47.0994		0	0	0	1	0	0	0	0	0	0	0	78	0	1	0
0	0	0	54	0	0	23.9139	1	0	0	0	0	0	0	0	0	0	0	0	103	0	0	0
1	0	1	18	0	0	21.3303	0	0	0	0	0	0	0	0	0	0	0	0	85	0	0	0
0	0	0	18	1	0	25.1097	1	0	0	0	0	0	0	0	0	0	0	0	98	0	0	0
0	0	0	48	1	1	25.1045	1	0	0	0	0	1	0	0	0	0	0	0	98	0	1	0
0	0	0	57	0	0	28		0	0	0	0	0	0	0	0	0	0	0	101	0	0	0
1	0	0	62	0	1	27.8783	0	0	0	0	0	1	1	1	0	0	0	0	91	0	0	0
1	0	1	80	1	1	24.2104	1	1	0	0	1	1	0	0	0	0	0	1	116	0	0	0
0	0	0	38	0	1	26.8242	1	0	0	0	0	0	0	0	0	0	0	0	106	0	0	0
0	0	0	19	0	1	27	0	0	0	0	0	0	0	0	0	0	0	0	112	0	0	0
0	0	0	74	0	0	40.6852	0	0	0	0	0	0	1	1	0	0	0	0	76	0	0	0
0	0	0	54	0	0	28	0	0	0	0	0	0	1	1	0	0	0	0	99	0	0	0
0	0	0	19	0	0	18.5	0	0	0	0	0	1	1	1	0	0	0	0	138	0	0	0
0	1	0	59	0	0	18.5566	1	0	0	0	0	0	0	0	0	0	0	0	136	0	0	0
1	0	0	28	0	0	24.2184	0	0	0	0	0	0	0	0	0	0	0	0	69	0	0	0
0	0	0	39	0	0	32		1	0	0	0	1	0	0	0	0	0	0	101	0	0	0
0	0	0	26	0	0	36		0	0	0	0	0	0	0	0	0	0	0	105	0	0	0
0	0	0	27	1	1	29.0355	1	0	0	0	0	0	0	0	0	0	0	0	106	1	0	1
0	1	0	59	1	0	34.8675	0	0	1	0	0	1	0	0	0	0	0	0	50	0	0	0
0	0	0	78	0	0	22.0509	0	0	0	0	0	1	1	0	0	0	0	0	112	0	0	0
0	0	0	42	0	0	30.8579	1	0	0	0	0	0	1	0	0	0	0	0	96	0	0	1
1	1	0	83	1	0	36.9181	0	0	0	0	0	1	1	0	0	0	0	0	99	1	1	0
0	0	0	52	0	0	41.3229		1	0	0	0	0	0	0	0	0	0	0	88	0	0	0
0	0	0	63	0	0	24.2682	0	0	0	0	0	1	0	1	0	0	0	0	93	0	1	0
0	1	0	75	1	0	24.1771	1	0	0	0	1	0	0	0	0	0	0	0	79	0	1	0
0	0	0	19	0	0	22.5	0	0	0	0	0	0	0	0	0	0	0	0	95	2	0	0
0	0	0	42	0	0	29.2868	1	0	0	0	0	0	0	0	0	0	0	0	109	0	0	0
0	0	0	30	0	1	35		0	0	0	0	0	1	0	0	0	0	0	96	0	0	0
0	0	0	35	1	0	29.7		0	0	0	0	0	0	0	0	0	0	0	133	2	0	0
